# Supplementary material for: Generation and Characterization of a New Preclinical Mouse Model of EGFR-Driven Lung Cancer with MET-Induced Osimertinib Resistance
Source: Cancers (Basel). 2021 Jul 9;13(14):3441. doi: 10.3390/cancers13143441 (PMC8307933; doi:10.3390/cancers13143441)
Supplement: Supplementary file 1 [file cancers-13-03441-s001.zip]

Archive with 2 entries (2 files):
- Figure S1-S4.pdf
- Figure S5WB.pdf
